# Supplementary material for: Pneumonia, Meningitis, and Septicemia in Adults and Older Children in Rural Gambia: 8 Years of Population-Based Surveillance
Source: Clin Infect Dis. 2022 Jul 29;76(4):694–703. doi: 10.1093/cid/ciac603 (PMC9938739; doi:10.1093/cid/ciac603)
Supplement: ciac603_Supplementary_Data [file ciac603_supplementary_data.zip]

Archive with 3 entries (3 files):
- 220701 PSP_A5_SBI_Epi_v14.1_appendices.docx
- PSP_A5_SBI_Epi_literature review supplement_V14.1.docx
- PSP_A5_SBI_Epi_literature review supplement_V14.1__table 1.docx
